# Supplementary material for: Drivers of stability and transience in composition-functioning links during serial propagation of litter-decomposing microbial communities
Source: mSystems. 2023 May 3;8(3):e01220-22. doi: 10.1128/msystems.01220-22 (PMC10308953; doi:10.1128/msystems.01220-22)
Supplement: SUPPLEMENTAL FILE 1 — Python script used for calculation of taxa-abundance networks with SparCC3. [file msystems.01220-22-s0006.txt]

'''
Imports include the SparCC3 code available at https://github.com/JCSzamosi/SparCC3.


'''


import pandas as pd
import numpy as np
import sys
import os
sys.path.append(os.path.expanduser("~"))
import SparCC3 as spc
from joblib import Parallel,delayed


def rand_corrs(otu_table):
    random_table = np.random.choice(otu_table.flatten(),size = otu_table.shape,replace = False)#shuffle the values of the OTU table
    rand_corr,rand_cov = spc.main(random_table,oprint = False, iter = 1)
    np.fill_diagonal(rand_corr,0)
    np.fill_diagonal(rand_cov,0)
    max_corr = abs(rand_corr).max()
    max_cov = abs(rand_cov).max()
    return max_corr,max_cov

def get_threshold(otu_table,p = 0.01,N = 3,nj = 1):
    '''
    Note that defaults (N=3, nj = 1) mean we will do 3 samples in sequence.
    Defaults are set for debugging!
    '''
    maxes = np.array(Parallel(n_jobs = nj)(delayed(rand_corrs)(otu_table.values) for i in range(N)))
    max_corr = maxes[:,0]
    max_cov = maxes[:,1]
    corr_thresh = np.quantile(max_corr,1-p)
    cov_thresh = np.quantile(max_cov,1-p)
    return corr_thresh,cov_thresh

def make_network(data,corr_thresh,cov_thresh):
    corr,cov = spc.main(data.T,oprint = False)
    np.fill_diagonal(corr,0)
    np.fill_diagonal(cov,0)
    
    corr_mask = abs(corr) < corr_thresh
    corr_adj = corr.copy()
    corr_adj[corr_mask] = 0
    corr_adj_df = pd.DataFrame(corr_adj, index = data.index,columns = data.index)

    cov_mask = abs(cov) < cov_thresh
    cov_adj = cov.copy()
    cov_adj[cov_mask] = 0
    cov_adj_df = pd.DataFrame(cov_adj, index = data.index,columns = data.index)
    
    edge_list_corr = pd.DataFrame(columns = ["Source","Target","Weight"])
    edge_list_cov = pd.DataFrame(columns = ["Source","Target","Weight"])
    i = 0
    j = 0
    for tx1 in corr_adj_df.index:
        for tx2 in corr_adj_df.index:
            if corr_adj_df.loc[tx1,tx2] != 0:
                edge_list_corr.loc[i] = [tx1,tx2,corr_adj_df.loc[tx1,tx2]]
                i += 1
            if cov_adj_df.loc[tx1,tx2] != 0:
                edge_list_cov.loc[j] = [tx1,tx2,cov_adj_df.loc[tx1,tx2]]
                j += 1

    return corr_adj_df,cov_adj_df,edge_list_corr,edge_list_cov

if __name__=="__main__":
    #load the appropriate data (ASV table format)

    stable_bacteria = pd.read_csv("FAM_table_StableDOC_bacteria.csv",index_col = 0)
    variable_bacteria = pd.read_csv("FAM_table_VariableDOC_bacteria.csv",index_col = 0)
    stable_fungi = pd.read_csv("ASV_table_StableDOC_fungi.csv",index_col = 0)
    variable_fungi = pd.read_csv("ASV_table_VariableDOC_fungi.csv",index_col = 0)

    # We can compute correlation and covariance using sparCC, and get rid of the diagonal.

    # The result is a set of correlations and covariances between all of the nodes. 
    # For an actual network, we need a cutoff threshhold (in magnitude) of these. 
    # To do that, we can estimate a significance threshhold using a Monte Carlo simulation 
    # by computing correlations with randomized data (through label-swapping). 
    # We can then compute the probability of seeing an edge of some strength or stronger,
    # and choose a cutoff such that this probability is low (below a desired p-value).

    # Running this threshhold calculation is very slow, which is a bummer. 
    # I'll do this and save the results in a .json so that if we want to re-make the 
    # networks we won't have to do this again.

    p = 0.01 ### The p-value you want for edges.
    N = 10000 #### Larger - better confidence in cutoff significance but longer computation. Need to do some back of the envelope to optimize
    nj = -1 #### Number of cores to use in parallel computation of MC samples. 
            ####-1 = use all cores on the computer in parallel. This might not be faster due to pandas/numpy/sparCC attempts to parallelize


    corr_thr_sb,cov_thr_sb = get_threshold(stable_bacteria,p=p,N=N,nj=nj)
    corr_thr_vb,cov_thr_vb = get_threshold(variable_bacteria,p=p,N=N,nj=nj)
    corr_thr_sf,cov_thr_sf = get_threshold(stable_fungi,p=p,N=N,nj=nj)
    corr_thr_vf,cov_thr_vf = get_threshold(variable_bacteria,p=p,N=N,nj=nj)

    cutoffs = pd.DataFrame(columns = ["Covariance","Correlation"])
    cutoffs.loc["Stable Bacteria"] = [corr_thr_sb,cov_thr_sb]
    cutoffs.loc["Variable Bacteria"] = [corr_thr_vb,cov_thr_vb]
    cutoffs.loc["Stable Fungi"] = [corr_thr_sf,cov_thr_sf]
    cutoffs.loc["Variable Fungi"] =  [corr_thr_vf,cov_thr_vf]
    cutoffs.to_csv("network_edge_cutoffs.csv")

    ###### Finally, making the networks.
    # Correlation Adjaceny Matrix, Covarience Adjacency Matrix, Correlation list of edges, Covariance list of edges
    # All as pandas df.
    save_loc = "."### Change this to put them all into a folder together
    save_name = ""### Change this to give them a common leading label

    #stable bacteria
    corr_adj_sb, cov_adj_sb, corr_edges_sb, cov_edges_sb = make_network(stable_bacteria,corr_thr_sb,cov_thr_sb)
    corr_adj_sb.to_csv(os.path.join(save_loc,"{}_corr_adj_sb.csv".format(save_name)))
    cov_adj_sb.to_csv(os.path.join(save_loc,"{}_cov_adj_sb.csv".format(save_name)))
    corr_edges_sb.to_csv(os.path.join(save_loc,"{}_corr_edges_sb.csv".format(save_name)))
    cov_edges_sb.to_csv(os.path.join(save_loc,"{}_cov_edges_sb.csv".format(save_name)))
    #variable bacteria
    corr_adj_vb, cov_adj_vb, corr_edges_vb, cov_edges_vb = make_network(variable_bacteria,corr_thr_vb,cov_thr_vb)
    corr_adj_vb.to_csv(os.path.join(save_loc,"{}_corr_adj_vb.csv".format(save_name)))
    cov_adj_vb.to_csv(os.path.join(save_loc,"{}_cov_adj_vb.csv".format(save_name)))
    corr_edges_vb.to_csv(os.path.join(save_loc,"{}_corr_edges_vb.csv".format(save_name)))
    cov_edges_vb.to_csv(os.path.join(save_loc,"{}_cov_edges_vb.csv".format(save_name)))
    #stable fungi
    corr_adj_sf, cov_adj_sf, corr_edges_sf, cov_edges_sf = make_network(stable_fungi,corr_thr_sf,cov_thr_sf)
    corr_adj_sf.to_csv(os.path.join(save_loc,"{}_corr_adj_sf.csv".format(save_name)))
    cov_adj_sf.to_csv(os.path.join(save_loc,"{}_cov_adj_sf.csv".format(save_name)))
    corr_edges_sf.to_csv(os.path.join(save_loc,"{}_corr_edges_sf.csv".format(save_name)))
    cov_edges_sf.to_csv(os.path.join(save_loc,"{}_cov_edges_sf.csv".format(save_name)))
    #variable fungi
    corr_adj_vf, cov_adj_vf, corr_edges_vf, cov_edges_vf = make_network(variable_fungi,corr_thr_vf,cov_thr_vf)
    corr_adj_vf.to_csv(os.path.join(save_loc,"{}_corr_adj_vf.csv".format(save_name)))
    cov_adj_vf.to_csv(os.path.join(save_loc,"{}_cov_adj_vf.csv".format(save_name)))
    corr_edges_vf.to_csv(os.path.join(save_loc,"{}_corr_edges_vf.csv".format(save_name)))
    cov_edges_vf.to_csv(os.path.join(save_loc,"{}_cov_edges_vf.csv".format(save_name)))
