# Supplementary material for: Drivers of stability and transience in composition-functioning links during serial propagation of litter-decomposing microbial communities
Source: mSystems. 2023 May 3;8(3):e01220-22. doi: 10.1128/msystems.01220-22 (PMC10308953; doi:10.1128/msystems.01220-22)
Supplement: TABLE S3 — A) Pearson correlation results for data displayed in Fig. 2. This table displays results for correlations calculated for the “Most Stable’ communities. Significant correlations (P < 0.05) are shaded. B) Pearson correlation results for data displayed in Fig. 2. This table displays results for correlations calculated for the “Least Stable’ communities. Significant correlations (P < 0.05) are shaded. C) Bacterial Families:Bulk Measurement Pearson's correlations for the "Most Stable" cohort of samples (Fig. 3). D) Bacterial Families:Bulk Measurement Pearson's correlations for the "Least Stable" cohort of samples (Fig. 3). E) Fungal Families:Bulk Measurement Pearson's correlations for the "Most Stable" cohort of samples (Fig. 3). F) Fungal Families:Bulk Measurement Pearson's correlations for the "Least Stable" cohort of samples (Fig. 3) [file msystems.01220-22-s0009.xlsx]

## Sheet: S3-A
Table S3A: Pearson correlation results for data displayed in Fig. 2. This table displays results for correlations calculated for the “Most Stable’ communities. P-values were adjusted using the Benjamini-Hochberg procedure to control the false discovery rate to 0.1; significant correlations are shaded.
Pearson’s R	pH	DOC	Total N	C.N	CO2	Stability	Observed (Bac.)	Shannon (Bac.)	Evenness (Bac.)	Observed (Fung.)	Shannon (Fung.)	Evenness (Fung.)
pH	1	0.37	-0.13	0.43	-0.13	-0.05	-0.32	-0.05	0.16	0.07	0.1	0.11
DOC		1	0	0.78	-0.4	-0.22	-0.12	-0.17	-0.12	0.14	0.24	0.24
TN			1	-0.54	-0.09	0.55	-0.1	-0.21	-0.17	0.15	0.17	0.15
C.N				1	-0.26	-0.38	0.01	0.09	0.1	-0.02	0	0.01
CO2					1	0.05	-0.01	-0.18	-0.24	0.11	-0.14	-0.21
Stability						1	0	-0.06	-0.1	-0.07	-0.24	-0.26
Observed (Bac.)							1	0.65	0.07	-0.29	-0.09	0.02
Shannon (Bac.)								1	0.8	-0.26	-0.07	0.03
Evenness (Bac.)									1	-0.08	0	0.04
Observed (Fung.)										1	0.64	0.34
Shannon (Fung.)											1	0.93
Evenness (Fung.)												1
P-value (adjusted)	pH	DOC	Total N	C.N	CO2	Stability	Observed (Bac.)	Shannon (Bac.)	Evenness (Bac.)	Observed (Fung.)	Shannon (Fung.)	Evenness (Fung.)
pH	0	0.120311	0.833467	0.0556285	0.827307	0.944873	0.311186	0.944873	0.805589	0.894364	0.877069	0.877069
DOC		0	0.998926	1.18687e-07	0.0857451	0.54192	0.877069	0.805589	0.877069	0.809134	0.48894	0.48894
TN			0	0.00331246	0.877069	0.00291054	0.877069	0.627087	0.805589	0.805589	0.77092	0.805589
C.N				0	0.442869	0.105479	0.998926	0.877069	0.877069	0.998926	0.998926	0.998926
CO2					0	0.944873	0.998926	0.798538	0.523315	0.877069	0.809134	0.54192
Stability						0	0.998926	0.932085	0.877069	0.894364	0.48894	0.442869
Observed (Bac.)							0	0.000465421	0.911456	0.442869	0.877069	0.998926
Shannon (Bac.)								0	3.82188e-07	0.48894	0.894364	0.983024
Evenness (Bac.)									0	0.894364	0.998926	0.968535
Observed (Fung.)										0	0.000206252	0.18499
Shannon (Fung.)											0	7.8705e-16
Evenness (Fung.)												0

## Sheet: S3-B
Table S3B: Pearson correlation results for data displayed in Fig. 2. This table displays results for correlations calculated for the “Least Stable" communities. P-values were adjusted using the Benjamini-Hochberg procedure to control the false discovery rate to 0.1; significant correlations are shaded.
Pearson's R	pH	DOC	Total N	C.N	CO2	Stability	Observed (Bac.)	Shannon (Bac.)	Evenness (Bac.)	Observed (Fung.)	Shannon (Fung.)	Evenness (Fung.)
pH	1	-0.05	0.07	-0.06	-0.1	0.01	0.17	0.11	0	-0.16	-0.04	0.01
DOC		1	0.35	0.78	0.25	0.08	-0.09	-0.03	0.01	0.07	0.04	0.05
TN			1	-0.26	-0.11	-0.22	0.04	0.18	0.18	-0.1	-0.02	0.07
C.N				1	0.35	0.26	-0.08	-0.21	-0.19	0.18	0.09	0.04
CO2					1	0.24	-0.11	-0.19	-0.13	0.36	0.31	0.28
Stability						1	-0.46	-0.17	0.08	0.31	0.37	0.31
Observed (Bac.)							1	0.44	-0.06	-0.13	-0.05	0.02
Shannon (Bac.)								1	0.87	-0.34	-0.23	-0.12
Evenness (Bac.)									1	-0.27	-0.19	-0.12
Observed (Fung.)										1	0.81	0.61
Shannon (Fung.)											1	0.95
Evenness (Fung.)												1
P-value (adjusted)	pH	DOC	Total N	C.N	CO2	Stability	Observed (Bac.)	Shannon (Bac.)	Evenness (Bac.)	Observed (Fung.)	Shannon (Fung.)	Evenness (Fung.)
pH	0	0.923162	0.893584	0.913799	0.879921	0.971587	0.668291	0.879921	0.978017	0.686062	0.932351	0.975777
DOC		0	0.19087	8.09739e-08	0.415005	0.89309	0.89309	0.942434	0.971587	0.893584	0.927084	0.927084
TN			0	0.38663	0.877785	0.509717	0.927084	0.630312	0.637441	0.879921	0.971587	0.90753
C.N				0	0.19087	0.38663	0.89309	0.588129	0.630312	0.630312	0.89309	0.927084
CO2					0	0.459254	0.877785	0.630312	0.869636	0.19087	0.294051	0.38663
Stability						0	0.0437281	0.664791	0.89309	0.288912	0.19087	0.288912
Observed (Bac.)							0	0.0591898	0.913799	0.869636	0.926564	0.971587
Shannon (Bac.)								0	1.54426e-10	0.261249	0.532735	0.877785
Evenness (Bac.)									0	0.407003	0.630312	0.877785
Observed (Fung.)										0	3.30882e-08	0.000717825
Shannon (Fung.)											0	1.1217e-17
Evenness (Fung.)												0

## Sheet: S3-C
Table S3C: Bacterial Families:Bulk Measurement Pearson's correlations for the "Most Stable" cohort of samples. P-values were adjusted using the Benjamini-Hochberg procedure to control the false discovery rate to 0.1.
Pearson's R	Stability	pH	DOC	Total_N	CO2	CN_ratio	Observed	Shannon	Evenness	Fam1	Fam3	Fam4	Fam6	Fam7	Fam8	Fam9	Fam12	Fam13	Fam27	Fam30	Fam37	Fam44	Fam45	Fam71	Fam81	Fam131	Fam140
Stability	1	-0.0678635	-0.262972	0.619833	0.0251781	-0.470142	0.00477511	-0.0603985	-0.0960807	-0.173693	0.203029	-0.220413	-0.24723	0.181619	0.0284866	-0.186308	-0.162341	-0.0224954	-0.103658	-0.0622139	-0.0402547	-0.197213	0.309545	0.173059	-0.0535956	0.298788	-0.223243
pH		1	0.310007	-0.0890506	-0.0734209	0.364421	-0.324331	-0.0480221	0.158856	-0.114831	-0.204014	-0.212398	0.13598	0.444541	-0.0307639	0.209343	0.238407	0.0143568	-0.117541	0.0394085	-0.012722	0.369955	0.319012	0.104397	0.51717	0.0334201	-0.0061491
DOC			1	0.0406149	-0.284968	0.751432	-0.119577	-0.16738	-0.119391	-0.411913	0.265532	-0.086372	-0.201935	0.0553076	0.159484	0.217033	0.539095	-0.155468	0.287599	0.235637	-0.187483	0.463651	0.134937	-0.155997	0.445541	-0.275545	0.301935
Total_N				1	-0.0931189	-0.548193	-0.104391	-0.212306	-0.165696	-0.0697744	0.488037	-0.364443	-0.47198	0.0914841	0.0886589	-0.0406589	0.0296067	-0.171476	-0.130036	-0.142847	-0.215365	-0.0795013	0.355796	-0.172205	0.128712	0.051409	-0.0375734
CO2					1	-0.169731	-0.0052252	-0.177741	-0.242783	0.0834762	-0.0417333	0.200969	0.268998	0.0157969	-0.288171	0.106992	-0.0461399	-0.223053	-0.324415	-0.242632	0.137664	0.0211463	0.0334593	0.279657	0.131876	0.360904	-0.349513
CN_ratio						1	0.0071304	0.0913739	0.0953488	-0.357882	-0.15996	0.186189	0.0334851	0.0608052	0.108452	0.202929	0.352235	-0.0562718	0.410326	0.425282	-0.0597959	0.358136	-0.115069	0.153213	0.257396	-0.250118	0.306973
Observed							1	0.647186	0.0675377	-0.249045	-0.268458	0.232254	-0.0289519	0.1121	0.491253	0.102632	-0.047849	0.19975	0.0384689	0.270702	0.144043	-0.0446668	-0.304894	0.188679	-0.294637	0.0600072	0.522166
Shannon								1	0.796685	-0.192371	-0.632766	0.20065	-0.149442	0.235373	0.606043	0.126855	-0.103245	0.272574	0.307124	0.464585	-0.0335313	0.035438	-0.131318	0.330054	-0.103107	-0.0507563	0.542415
Evenness									1	-0.0560258	-0.604318	0.0388515	-0.184575	0.247727	0.425062	0.0786502	-0.119953	0.199385	0.371105	0.399532	-0.154949	0.0672136	0.068275	0.282062	0.102923	-0.129502	0.320435
Fam1										1	-0.302034	0.114543	0.124315	-0.231486	-0.206086	-0.456522	-0.0401537	-0.13872	-0.286581	-0.501898	-0.23179	0.168118	-0.0953569	-0.402337	-0.0412544	-0.101958	-0.267191
Fam3											1	-0.252354	-0.263683	-0.282729	-0.373498	0.114614	0.0782214	-0.0111892	-0.0454817	-0.0544758	0.1417	-0.246058	0.00224226	-0.156303	-0.178799	0.0229735	-0.147049
Fam4												1	0.0633693	-0.185562	0.127747	0.0199775	-0.239732	-0.08641	-0.0625565	0.20837	-0.163281	-0.0815163	-0.614075	0.0581469	-0.350455	-0.13014	0.0324474
Fam6													1	0.137365	-0.30047	-0.0264502	-0.118019	0.34494	-0.488907	-0.195675	0.147412	-0.0633632	-0.0634458	-0.130836	0.118483	0.216638	-0.110018
Fam7														1	0.0111141	0.0126984	-0.23856	0.0993177	-0.372463	0.189187	-0.0700451	0.284379	0.399848	0.280385	0.494028	0.176866	0.102751
Fam8															1	0.00628289	0.320423	-0.0913929	0.217644	0.343265	-0.0646456	0.172971	-0.00570418	-0.015335	0.0447008	-0.220329	0.416707
Fam9																1	-0.0692823	0.0847082	0.136359	0.120227	-0.0897737	-0.155031	-0.181236	0.180623	-0.0864328	-0.0937062	0.1149
Fam12																	1	-0.262924	0.118985	-0.0334913	0.0452097	0.605798	0.15067	-0.194732	0.4494	0.0195973	0.18036
Fam13																		1	0.0391271	0.165446	0.306554	-0.223837	-0.175322	-0.109055	-0.217527	-0.188993	0.319035
Fam27																			1	0.329221	-0.00633259	-0.0984933	-0.119743	0.17629	-0.152522	-0.335581	0.31027
Fam30																				1	0.240171	-0.162496	-0.183808	0.407936	-0.0911828	-0.245232	0.652069
Fam37																					1	-0.254209	-0.00150101	0.120956	-0.157282	0.18749	0.140269
Fam44																						1	0.403027	-0.0630685	0.663001	0.00661897	0.0619639
Fam45																							1	0.00997582	0.655385	0.18595	-0.161303
Fam71																								1	-0.0900131	0.378435	0.0416055
Fam81																									1	0.0416027	0.000545919
Fam131																										1	-0.273751
Fam140																											1
P-Value (adjusted)	Stability	pH	DOC	Total_N	CO2	CN_ratio	Observed	Shannon	Evenness	Fam1	Fam3	Fam4	Fam6	Fam7	Fam8	Fam9	Fam12	Fam13	Fam27	Fam30	Fam37	Fam44	Fam45	Fam71	Fam81	Fam131	Fam140
Stability	0	0.903969	0.481311	0.00405926	0.952744	0.0734314	0.987054	0.90441	0.840808	0.689277	0.647494	0.605682	0.535413	0.678553	0.942777	0.673097	0.711887	0.959661	0.820762	0.90441	0.929632	0.656166	0.384802	0.689277	0.917629	0.397501	0.599023
pH		0	0.384802	0.84411	0.893745	0.254644	0.352693	0.929632	0.716211	0.798832	0.647494	0.620459	0.770108	0.0987178	0.940589	0.6338	0.546937	0.980464	0.798832	0.929632	0.98236	0.243938	0.355985	0.820762	0.0358466	0.93362	0.987054
DOC			0	0.929632	0.441298	5.32605e-05	0.798832	0.702122	0.798832	0.159841	0.481311	0.84669	0.647494	0.915082	0.716211	0.608566	0.0234658	0.716211	0.440237	0.554934	0.673097	0.0776028	0.772432	0.716211	0.0987178	0.462862	0.392056
Total_N				0	0.843573	0.0213227	0.820762	0.620459	0.705516	0.903969	0.0544173	0.254644	0.0734314	0.843573	0.84411	0.929632	0.942777	0.68997	0.781633	0.756515	0.611469	0.870746	0.267783	0.689727	0.782504	0.925752	0.931058
CO2					0	0.696271	0.987054	0.685814	0.542044	0.855813	0.929632	0.647494	0.475938	0.978811	0.440237	0.820762	0.929632	0.599023	0.352693	0.542044	0.769606	0.963133	0.93362	0.445672	0.781633	0.263229	0.27786
CN_ratio						0	0.987054	0.843573	0.840808	0.264636	0.716211	0.673097	0.93362	0.90441	0.819266	0.647494	0.277077	0.91452	0.159841	0.133961	0.90441	0.264636	0.798832	0.722524	0.507396	0.534061	0.384802
Observed							0	0.00206266	0.903969	0.535127	0.475938	0.563245	0.942777	0.80916	0.0544173	0.820762	0.929632	0.647494	0.929632	0.473876	0.75332	0.929632	0.387772	0.673097	0.413607	0.90441	0.0337178
Shannon								0	6.09763e-06	0.672083	0.00297401	0.647494	0.733098	0.554934	0.00449793	0.785879	0.820762	0.468728	0.384802	0.0776028	0.93362	0.93362	0.781633	0.340701	0.820762	0.925959	0.0230612
Evenness									0	0.91452	0.00449793	0.929632	0.674696	0.535413	0.133961	0.871087	0.798832	0.647494	0.243938	0.168784	0.716211	0.903969	0.903969	0.443161	0.820762	0.781633	0.355985
Fam1										0	0.392056	0.798832	0.796955	0.563245	0.644218	0.0864476	0.929632	0.76932	0.440239	0.0485895	0.563245	0.701803	0.840808	0.168784	0.929632	0.821111	0.47783
Fam3											0	0.526186	0.481311	0.443161	0.243938	0.798832	0.871087	0.983895	0.929632	0.916232	0.759427	0.536905	0.995632	0.716211	0.683692	0.959661	0.73947
Fam4												0	0.90441	0.673097	0.784405	0.964619	0.546937	0.84669	0.90441	0.634946	0.711887	0.863133	0.00437056	0.90983	0.27786	0.781633	0.935398
Fam6													0	0.769606	0.394202	0.949594	0.798832	0.291831	0.0544173	0.660983	0.73947	0.90441	0.90441	0.781633	0.798832	0.608566	0.817452
Fam7														0	0.983895	0.98236	0.546937	0.832391	0.243938	0.673097	0.903969	0.441298	0.168784	0.445672	0.0544173	0.686078	0.820762
Fam8															0	0.987054	0.355985	0.843573	0.608566	0.293721	0.90441	0.689277	0.987054	0.978811	0.929632	0.605682	0.15128
Fam9																0	0.903969	0.852422	0.770108	0.798832	0.84411	0.716211	0.678553	0.678553	0.84669	0.843573	0.798832
Fam12																	0	0.481311	0.798832	0.93362	0.929632	0.00449793	0.729735	0.662145	0.0961286	0.964619	0.678553
Fam13																		0	0.929632	0.705516	0.384802	0.599023	0.687688	0.819266	0.608566	0.673097	0.355985
Fam27																			0	0.340701	0.987054	0.833563	0.798832	0.686078	0.722733	0.322364	0.384802
Fam30																				0	0.546937	0.711887	0.674982	0.162087	0.843573	0.536905	0.00206266
Fam37																					0	0.520604	0.996116	0.798832	0.716211	0.673097	0.76402
Fam44																						0	0.168784	0.90441	0.00206266	0.987054	0.90441
Fam45																							0	0.986255	0.00206266	0.673097	0.714044
Fam71																								0	0.84411	0.233891	0.929632
Fam81																									0	0.929632	0.997555
Fam131																										0	0.467483
Fam140																											0

## Sheet: S3-D
Table S3D: Bacterial Families:Bulk Measurement Pearson's correlations for the "Least Stable" cohort of samples. P-values were adjusted using the Benjamini-Hochberg procedure to control the false discovery rate to 0.1
Pearson's R	Stability	pH	DOC	Total_N	CO2	CN_ratio	Observed	Shannon	Evenness	Fam1	Fam3	Fam4	Fam6	Fam7	Fam8	Fam9	Fam12	Fam13	Fam27	Fam30	Fam37	Fam44	Fam45	Fam71	Fam81	Fam140	Fam204
Stability	1	0.00297368	0.0825029	-0.221609	0.246129	0.266732	-0.462213	-0.170764	0.0818946	-0.107781	0.437652	0.183248	-0.2589	-0.440924	-0.214397	-0.0481235	-0.0207447	0.20838	0.0461353	-0.0844878	0.24652	-0.0390428	-0.342105	0.112099	-0.241575	-0.280602	0.156646
pH		1	-0.0279474	0.0868097	-0.0600773	-0.0355183	0.166719	0.105401	-0.00469108	-0.236332	-0.268021	0.0696801	-0.0459707	-0.190035	0.194733	0.17824	0.302695	-0.0784106	0.144188	0.152142	-0.236671	0.0642129	-0.241456	0.103923	-0.0622887	0.159783	0.216866
DOC			1	0.358962	0.233605	0.777917	-0.0909466	-0.0307218	0.0141438	-0.359654	-0.187616	0.319643	-0.375663	-0.420125	0.0320201	0.0391219	0.429438	0.0245849	0.264007	0.245092	0.424068	0.33788	-0.0947416	-0.0505889	-0.118353	0.48194	-0.129396
Total_N				1	-0.101143	-0.255171	0.0406153	0.183507	0.178775	-0.197297	-0.229697	0.280394	-0.0635636	-0.231057	0.242672	-0.140794	0.392088	-0.088757	0.135252	0.0949881	-0.0306016	0.43944	0.178298	-0.261978	0.279623	0.258403	-0.145685
CO2					1	0.326051	-0.112051	-0.18676	-0.126798	0.127539	0.043334	0.163215	0.0675483	-0.410785	-0.269088	-0.147152	0.281912	-0.429745	-0.0039029	-0.47255	0.532242	0.0507159	0.0232701	-0.072516	-0.20037	-0.0591001	0.0957741
CN_ratio						1	-0.0804473	-0.20926	-0.190255	-0.166027	-0.120078	0.075432	-0.259443	-0.334976	-0.139934	0.0918659	0.169412	0.0548119	0.126636	0.147019	0.423327	0.0310611	-0.173131	0.0748331	-0.29377	0.276756	-0.0271419
Observed							1	0.441127	-0.0609763	0.102723	-0.230748	-0.231741	0.0347351	-0.064954	0.555852	0.152268	-0.0382105	-0.0369289	0.0501948	0.132547	-0.344311	-0.23291	0.0458686	0.0536056	-0.0971672	0.0692572	0.163748
Shannon								1	0.865633	-0.469329	0.185808	0.0404194	-0.307473	-0.198873	0.718236	0.48374	-0.00764241	0.156243	0.587908	0.538939	-0.226982	-0.250183	-0.320192	0.375074	-0.201088	0.383987	0.362135
Evenness									1	-0.563774	0.35699	0.17946	-0.361556	-0.195992	0.49249	0.449056	-0.00580277	0.2	0.612471	0.502181	-0.0337406	-0.159092	-0.378212	0.380346	-0.189511	0.367526	0.31149
Fam1										1	-0.125018	-0.380986	0.397227	0.321721	-0.384832	-0.458593	-0.208385	-0.263913	-0.52542	-0.596065	-0.0456045	-0.00537501	0.497236	-0.492925	0.102085	-0.435874	-0.214956
Fam3											1	-0.00477183	-0.411835	-0.0238352	0.110344	-0.0593025	-0.349716	0.308257	0.0967168	0.0710861	0.0178943	-0.357445	-0.226955	0.32239	-0.185152	-0.270385	0.212655
Fam4												1	-0.368307	-0.281999	0.03276	-0.0614531	0.279267	-0.254184	0.0331461	0.0126147	0.285275	0.254863	-0.488839	0.0818311	-0.196729	0.134519	-0.123284
Fam6													1	0.30001	-0.440585	0.0642452	-0.252816	-0.277466	-0.496811	-0.340293	0.0619172	0.0660508	0.669338	-0.128073	0.552713	-0.285238	-0.00725552
Fam7														1	-0.314039	-0.0107508	-0.43442	0.0968722	-0.415141	-0.0539085	-0.253771	-0.143812	0.357715	-0.0953645	0.159076	-0.13612	-0.170451
Fam8															1	0.108812	0.152748	0.146733	0.505512	0.450666	-0.449672	-0.196455	-0.3572	0.199171	-0.136776	0.269072	0.0326702
Fam9																1	-0.268857	0.271162	0.194786	0.395056	-0.109745	-0.169966	-0.248141	0.267956	-0.190091	0.216186	0.275388
Fam12																	1	-0.267852	0.330822	-0.118552	0.2149	0.488135	-0.198716	-0.240112	-0.00942163	0.37038	-0.192904
Fam13																		1	0.314218	0.591021	-0.26567	-0.0953803	-0.11391	0.0677189	-0.0262196	0.0604574	-0.0665424
Fam27																			1	0.444802	-0.124563	-0.14739	-0.299088	0.0872318	-0.114789	0.381868	0.0724843
Fam30																				1	-0.229224	-0.0160299	-0.236562	0.452155	-0.0321837	0.517748	0.125881
Fam37																					1	0.204909	-0.0352886	0.166305	-0.169088	0.120732	0.188234
Fam44																						1	0.117896	-0.22426	0.315697	0.0722437	-0.259776
Fam45																							1	-0.316561	0.661015	-0.0948417	-0.0771517
Fam71																								1	-0.121101	0.182466	0.539319
Fam81																									1	-0.144524	-0.00834785
Fam140																										1	0.104732
Fam204																											1
P-Value (adjusted)	Stability	pH	DOC	Total_N	CO2	CN_ratio	Observed	Shannon	Evenness	Fam1	Fam3	Fam4	Fam6	Fam7	Fam8	Fam9	Fam12	Fam13	Fam27	Fam30	Fam37	Fam44	Fam45	Fam71	Fam81	Fam140	Fam204
Stability	0	0.986064	0.813201	0.43284	0.384178	0.337335	0.0465108	0.564976	0.813201	0.743691	0.0577924	0.523945	0.346856	0.0570689	0.452894	0.891608	0.943317	0.47056	0.892994	0.807781	0.375803	0.912087	0.176502	0.735074	0.384178	0.320841	0.603259
pH		0	0.924915	0.798173	0.857238	0.914641	0.572236	0.753722	0.983621	0.395951	0.335537	0.848085	0.892994	0.512315	0.500493	0.535163	0.258928	0.825731	0.637245	0.616241	0.395951	0.854196	0.384178	0.755795	0.856454	0.594137	0.452635
DOC			0	0.144649	0.408737	2.57184e-06	0.784679	0.914641	0.966839	0.144649	0.51613	0.222126	0.125525	0.0704186	0.914641	0.912087	0.0637509	0.933005	0.337685	0.379294	0.0674892	0.183716	0.772005	0.884926	0.712364	0.0328209	0.691582
Total_N				0	0.770042	0.355459	0.910865	0.523945	0.535163	0.499978	0.408737	0.320841	0.854692	0.408737	0.384178	0.650513	0.106537	0.793575	0.668607	0.772005	0.914641	0.0570689	0.535163	0.343002	0.320841	0.346856	0.637245
CO2					0	0.221167	0.73867	0.523945	0.696899	0.696899	0.904989	0.593469	0.853304	0.0882452	0.337555	0.637245	0.322097	0.0674892	0.984782	0.043718	0.0184253	0.884926	0.935483	0.844252	0.499978	0.859376	0.772005
CN_ratio						0	0.8177	0.47056	0.512315	0.572236	0.709413	0.835844	0.346856	0.189724	0.652185	0.782663	0.564976	0.874336	0.696899	0.636338	0.0674892	0.914641	0.558472	0.836066	0.283731	0.322097	0.926074
Observed							0	0.0570689	0.856454	0.759358	0.408737	0.408737	0.914641	0.854196	0.0113156	0.616241	0.913428	0.914641	0.884926	0.677337	0.172738	0.408737	0.892994	0.874805	0.772005	0.848085	0.581228
Shannon								0	1.64253e-09	0.0424348	0.522398	0.910865	0.244698	0.499978	6.53497e-05	0.0326562	0.982805	0.603259	0.00507442	0.0145017	0.413591	0.36537	0.222126	0.125525	0.499978	0.11885	0.144649
Evenness									0	0.00980819	0.144649	0.535163	0.144649	0.499978	0.0298878	0.0531946	0.983621	0.499978	0.00327711	0.0284469	0.914641	0.594137	0.122815	0.12031	0.512315	0.136261	0.236192
Fam1										0	0.696899	0.12031	0.100683	0.221167	0.11885	0.0487829	0.47056	0.337685	0.0184253	0.00496928	0.892994	0.983621	0.0294318	0.0298878	0.759842	0.0585344	0.452894
Fam3											0	0.983621	0.0794748	0.933868	0.73867	0.857238	0.160604	0.244645	0.772005	0.844252	0.954346	0.144649	0.413591	0.221167	0.522851	0.335537	0.458427
Fam4												0	0.136261	0.320841	0.914641	0.856454	0.320841	0.355459	0.914641	0.971371	0.311737	0.355459	0.0305651	0.813201	0.499978	0.669599	0.700888
Fam6													0	0.265942	0.0570689	0.854196	0.356779	0.322097	0.0294318	0.179232	0.856454	0.853304	0.000518415	0.69581	0.011381	0.311737	0.982805
Fam7														0	0.230226	0.977495	0.0589153	0.772005	0.0760641	0.874805	0.355459	0.637245	0.144649	0.772005	0.594137	0.666885	0.564976
Fam8															0	0.741049	0.616241	0.636338	0.0276002	0.0531946	0.0531946	0.499978	0.144649	0.499978	0.666326	0.335537	0.914641
Fam9																0	0.335537	0.335537	0.500493	0.102814	0.738941	0.564976	0.371489	0.335537	0.512315	0.452894	0.324771
Fam12																	0	0.335537	0.199654	0.712364	0.452894	0.0305651	0.499978	0.387374	0.981019	0.133921	0.506773
Fam13																		0	0.230226	0.00507442	0.337555	0.772005	0.728155	0.853304	0.927801	0.856454	0.853304
Fam27																			0	0.0566374	0.696899	0.636338	0.266526	0.798173	0.726348	0.12031	0.844034
Fam30																				0	0.408737	0.960554	0.395951	0.0531946	0.914641	0.0212846	0.696899
Fam37																					0	0.484811	0.914641	0.572236	0.564976	0.708834	0.515878
Fam44																						0	0.712364	0.423254	0.229921	0.844034	0.346856
Fam45																							0	0.229683	0.000593714	0.772005	0.829541
Fam71																								0	0.708834	0.52507	0.0145017
Fam81																									0	0.637245	0.982805
Fam140																										0	0.754373
Fam204																											0

## Sheet: S3-E
Table S3E: Fungal Families:Bulk Measurement Pearson's correlations for the "Most Stable" cohort of samples. P-values were adjusted using the Benjamini-Hochberg procedure to control the false discovery rate to 0.1
Pearson's R	Stability	pH	DOC	Total_N	CO2	CN_ratio	Observed	Shannon	Evenness	Fam1	Fam3
Stability	1	-0.0473856	-0.216542	0.55259	0.0506212	-0.383404	-0.0717654	-0.236591	-0.261831	-0.0744444	0.00495265
pH		1	0.371029	-0.126738	-0.131134	0.426753	0.0736655	0.103068	0.105705	-0.260093	0.364985
DOC			1	0.00497079	-0.399745	0.783884	0.137807	0.236653	0.235946	-0.478992	0.594584
Total_N				1	-0.0873535	-0.543311	0.145024	0.173083	0.152112	-0.228129	0.189152
CO2					1	-0.26336	0.105747	-0.137299	-0.21493	-0.0135335	-0.446493
CN_ratio						1	-0.0194695	-0.00223801	0.00808517	-0.307961	0.331263
Observed							1	0.63795	0.341005	-0.01137	0.169045
Shannon								1	0.929868	-0.240126	0.186117
Evenness									1	-0.265159	0.182007
Fam1										1	-0.351514
Fam3											1
P-Value (adjusted)	Stability	pH	DOC	Total_N	CO2	CN_ratio	Observed	Shannon	Evenness	Fam1	Fam3
Stability	0	0.887481	0.370957	0.00291054	0.887481	0.0799081	0.794124	0.32596	0.28757	0.794124	0.989212
pH		0	0.0919045	0.623319	0.616852	0.0412063	0.794124	0.697156	0.697156	0.28757	0.0944944
DOC			0	0.989212	0.0643088	9.8906e-08	0.601383	0.32596	0.32596	0.0159981	0.000902944
Total_N				0	0.763546	0.00322045	0.594601	0.501901	0.574692	0.343686	0.470461
CO2					0	0.28757	0.697156	0.601383	0.370957	0.989212	0.0301284
CN_ratio						0	0.989212	0.989212	0.989212	0.18274	0.135433
Observed							0	0.000229169	0.123327	0.989212	0.505985
Shannon								0	6.55875e-16	0.32596	0.470461
Evenness									0	0.28757	0.474513
Fam1										0	0.110828
Fam3											0

## Sheet: S3-F
Table S3F: Fungal Families:Bulk Measurement Pearson's correlations for the "Least Stable" cohort of samples. P-values were adjusted using the Benjamini-Hochberg procedure to control the false discovery rate to 0.1
Pearson's R	Stability	pH	DOC	Total_N	CO2	CN_ratio	Observed	Shannon	Evenness	Fam1	Fam3
Stability	1	-0.00792617	0.0324234	-0.195317	0.258428	0.17229	0.313013	0.36547	0.310664	0.18954	-0.20693
pH		1	-0.0640118	0.159903	-0.15468	-0.165884	-0.160374	-0.0357836	0.00832602	-0.153149	0.0482592
DOC			1	0.406119	0.280741	0.827219	0.0739874	0.0398811	0.0469307	-0.0170705	-0.37313
Total_N				1	-0.0480612	-0.151932	-0.101614	-0.0181133	0.0683943	-0.149172	0.0691709
CO2					1	0.383556	0.361877	0.308853	0.276937	0.490972	-0.296512
CN_ratio						1	0.183969	0.086504	0.0403305	0.0512954	-0.468508
Observed							1	0.807856	0.613301	0.0277722	-0.127703
Shannon								1	0.951492	-0.0477065	-0.161826
Evenness									1	-0.113872	-0.139806
Fam1										1	-0.260714
Fam3											1
P-Value (adjusted)	Stability	pH	DOC	Total_N	CO2	CN_ratio	Observed	Shannon	Evenness	Fam1	Fam3
Stability	0	0.962865	0.933805	0.646029	0.370676	0.650067	0.25928	0.143688	0.25928	0.650067	0.602596
pH		0	0.933522	0.650067	0.650067	0.650067	0.650067	0.933805	0.962865	0.650067	0.933522
DOC			0	0.099226	0.330064	7.59886e-09	0.933522	0.933522	0.933522	0.954844	0.140124
Total_N				0	0.933522	0.650067	0.839592	0.954844	0.933522	0.650067	0.933522
CO2					0	0.140124	0.150514	0.262546	0.330064	0.0259855	0.289981
CN_ratio						0	0.650067	0.907792	0.933522	0.933522	0.0316163
Observed							0	2.75735e-08	0.000747734	0.938655	0.730076
Shannon								0	9.34749e-18	0.933522	0.650067
Evenness									0	0.789131	0.68202
Fam1										0	0.363946
Fam3											0
